# Supplementary material for: Uptake of a Switching Program for Patients Receiving Intravenous Infliximab and Vedolizumab to Subcutaneous Preparations
Source: J Clin Med. 2022 Sep 26;11(19):5669. doi: 10.3390/jcm11195669 (PMC9571673; doi:10.3390/jcm11195669)
Supplement: Supplementary file 1 [file jcm-11-05669-s001.zip]

Archive with 1 entries (1 files):
- jcm-1870682-supplementary.pdf
